# Supplementary material for: Construction of a Plasmodium falciparum Rab-interactome identifies CK1 and PKA as Rab-effector kinases in malaria parasites
Source: Biol Cell. 2011 Nov 11;104(1):34–47. doi: 10.1111/boc.201100081 (PMC3437490; doi:10.1111/boc.201100081)
Supplement: Supplementary file 5 [file boc0104-0034-SD5.xls]

## Sheet: Sheet1
S. cerevisiae genetic and physical interactants
Yeast	Yeast	Type of Interaction
SEC4	ALO1	physical interactions
SEC4	BEM1	genetic interactions
SEC4	BET3	genetic interactions
SEC4	BMH1	genetic interactions
SEC4	BMH2	genetic interactions
SEC4	CDC42	genetic interactions
SEC4	COG1	genetic interactions
SEC4	DSS4	physical interactions
SEC4	ERG3	genetic interactions
SEC4	EXO70	genetic interactions
SEC4	EXO84	genetic interactions
SEC4	GDI1	physical interactions
SEC4	GYL1	physical interactions
SEC4	GYP1	physical interactions
SEC4	HSC82	genetic interactions
SEC4	HSP82	genetic interactions
SEC4	HXT1	physical interactions
SEC4	IKI3	genetic interactions
SEC4	KIN1	genetic interactions
SEC4	KIN2	genetic interactions
SEC4	MDR1	physical interactions
SEC4	MLC1	physical interactions
SEC4	MRS6	physical interactions
SEC4	MSB3	physical interactions
SEC4	MSB4	physical interactions
SEC4	MSO1	physical interactions
SEC4	MYO2	physical interactions
SEC4	PEX11	physical interactions
SEC4	PIK1	genetic interactions
SEC4	RHO3	genetic interactions
SEC4	SBH1	physical interactions
SEC4	SEC1	genetic interactions
SEC4	SEC10	genetic interactions
SEC4	SEC15	physical interactions
SEC4	SEC2	physical interactions
SEC4	SEC3	physical interactions
SEC4	SEC5	genetic interactions
SEC4	SEC6	genetic interactions
SEC4	SEC8	genetic interactions
SEC4	SEC9	physical interactions
SEC4	SED5	physical interactions
SEC4	SHE2	physical interactions
SEC4	SLM1	genetic interactions
SEC4	SLM2	genetic interactions
SEC4	SMY1	genetic interactions
SEC4	SRO7	physical interactions
SEC4	TLG2	physical interactions
SEC4	TPM1	genetic interactions
SEC4	YIF1	physical interactions
SEC4	YIP1	physical interactions
SEC4	YIP3	physical interactions
SEC4	YIP4	physical interactions
SEC4	YOP1	physical interactions
SEC4	YPT1	physical interactions
VPS21	AGE2	genetic interactions
VPS21	APM3	genetic interactions
VPS21	BCY1	physical interactions
VPS21	CAF40	genetic interactions
VPS21	CDC20	genetic interactions
VPS21	CDC73	genetic interactions
VPS21	CHC1	genetic interactions
VPS21	CHS5	genetic interactions
VPS21	COG5	genetic interactions
VPS21	COG6	genetic interactions
VPS21	COG8	genetic interactions
VPS21	CTR9	genetic interactions
VPS21	DEP1	genetic interactions
VPS21	DPM1	genetic interactions
VPS21	EAF7	genetic interactions
VPS21	ELP4	genetic interactions
VPS21	ERG4	genetic interactions
VPS21	ESA1	genetic interactions
VPS21	FPS1	genetic interactions
VPS21	GAS1	genetic interactions
VPS21	GDA1	genetic interactions
VPS21	GDI1	physical interactions
VPS21	GET1	genetic interactions
VPS21	GIM5	genetic interactions
VPS21	GUP1	genetic interactions
VPS21	GYP1	physical interactions
VPS21	HOC1	genetic interactions
VPS21	HSC82	genetic interactions
VPS21	HSP82	genetic interactions
VPS21	HSV2	physical interactions
VPS21	IDP3	physical interactions
VPS21	IKI3	genetic interactions
VPS21	IWR1	genetic interactions
VPS21	LAS21	genetic interactions
VPS21	LGE1	genetic interactions
VPS21	LRP1	genetic interactions
VPS21	LSM7	genetic interactions
VPS21	LTE1	genetic interactions
VPS21	MED11	genetic interactions
VPS21	MED4	genetic interactions
VPS21	MMS1	genetic interactions
VPS21	MMS2	genetic interactions
VPS21	MMS22	genetic interactions
VPS21	MON1	genetic interactions
VPS21	MON2	genetic interactions
VPS21	MRS6	physical interactions
VPS21	MSB3	physical interactions
VPS21	MSI1	genetic interactions
VPS21	NNF2	genetic interactions
VPS21	NUT1	genetic interactions
VPS21	ORM2	genetic interactions
VPS21	PAF1	genetic interactions
VPS21	PEP1	genetic interactions
VPS21	PEP3	genetic interactions
VPS21	PEP5	genetic interactions
VPS21	PEP7	physical interactions
VPS21	PMR1	genetic interactions
VPS21	PMT1	genetic interactions
VPS21	PMT2	genetic interactions
VPS21	POL31	genetic interactions
VPS21	RAD52	genetic interactions
VPS21	RAD6	genetic interactions
VPS21	RCE1	genetic interactions
VPS21	RCK1	physical interactions
VPS21	RHO2	physical interactions
VPS21	RIC1	genetic interactions
VPS21	RPA14	genetic interactions
VPS21	RPA190	genetic interactions
VPS21	RPA49	genetic interactions
VPS21	RPD3	genetic interactions
VPS21	RPN10	genetic interactions
VPS21	RTG3	genetic interactions
VPS21	RTT109	genetic interactions
VPS21	RVS161	genetic interactions
VPS21	RVS167	genetic interactions
VPS21	RXT2	genetic interactions
VPS21	RXT3	genetic interactions
VPS21	SAC3	genetic interactions
VPS21	SAC6	genetic interactions
VPS21	SAP30	genetic interactions
VPS21	SDS3	genetic interactions
VPS21	SEC27	genetic interactions
VPS21	SEC28	genetic interactions
VPS21	SET5	genetic interactions
VPS21	SGF11	genetic interactions
VPS21	SIN3	genetic interactions
VPS21	SLA2	genetic interactions
VPS21	SOH1	genetic interactions
VPS21	SPF1	genetic interactions
VPS21	SPN1	genetic interactions
VPS21	SPT21	genetic interactions
VPS21	SRB2	genetic interactions
VPS21	SRC1	genetic interactions
VPS21	STE11	physical interactions
VPS21	SUR2	genetic interactions
VPS21	SWA2	genetic interactions
VPS21	SWI4	genetic interactions
VPS21	SWI6	genetic interactions
VPS21	TAF14	genetic interactions
VPS21	TPS1	physical interactions
VPS21	UBP2	genetic interactions
VPS21	UGA2	physical interactions
VPS21	UME1	genetic interactions
VPS21	VAM7	physical interactions
VPS21	VAN1	genetic interactions
VPS21	VPS16	genetic interactions
VPS21	VPS3	physical interactions
VPS21	VPS41	genetic interactions
VPS21	VPS45	genetic interactions
VPS21	VPS71	genetic interactions
VPS21	VPS8	genetic interactions
VPS21	VPS9	physical interactions
VPS21	YAF9	genetic interactions
VPS21	YCK1	physical interactions
VPS21	YEL043W	genetic interactions
VPS21	YIF1	physical interactions
VPS21	YIP1	physical interactions
VPS21	YIP3	physical interactions
VPS21	YNG2	genetic interactions
VPS21	YPT52	physical interactions
VPS21	YPT53	physical interactions
YPT1	ALO1	physical interactions
YPT1	ARF1	physical interactions
YPT1	BET1	genetic interactions
YPT1	BET2	physical interactions
YPT1	BET3	physical interactions
YPT1	BET5	genetic interactions
YPT1	BFR2	genetic interactions
YPT1	BOS1	physical interactions
YPT1	BUG1	genetic interactions
YPT1	COG2	physical interactions
YPT1	COG3	physical interactions
YPT1	COG4	genetic interactions
YPT1	DSS4	physical interactions
YPT1	GDI1	physical interactions
YPT1	GEA2	genetic interactions
YPT1	GEM1	genetic interactions
YPT1	GRH1	genetic interactions
YPT1	GYP1	physical interactions
YPT1	GYP5	genetic interactions
YPT1	GYP8	genetic interactions
YPT1	KTR3	physical interactions
YPT1	MAD2	physical interactions
YPT1	MRS6	physical interactions
YPT1	PEP12	physical interactions
YPT1	PIK1	genetic interactions
YPT1	PMR1	genetic interactions
YPT1	RBD2	physical interactions
YPT1	RPL40A	physical interactions
YPT1	RTN1	physical interactions
YPT1	SEC1	genetic interactions
YPT1	SEC10	genetic interactions
YPT1	SEC12	genetic interactions
YPT1	SEC14	genetic interactions
YPT1	SEC15	genetic interactions
YPT1	SEC2	genetic interactions
YPT1	SEC21	genetic interactions
YPT1	SEC22	physical interactions
YPT1	SEC23	genetic interactions
YPT1	SEC3	genetic interactions
YPT1	SEC5	genetic interactions
YPT1	SEC6	genetic interactions
YPT1	SEC7	genetic interactions
YPT1	SEC8	genetic interactions
YPT1	SEC9	genetic interactions
YPT1	SED5	physical interactions
YPT1	SLY1	genetic interactions
YPT1	SLY41	genetic interactions
YPT1	SSD1	genetic interactions
YPT1	TLG2	physical interactions
YPT1	TRM13	physical interactions
YPT1	TRS130	physical interactions
YPT1	TRS20	physical interactions
YPT1	TRS33	physical interactions
YPT1	UBC6	physical interactions
YPT1	UFE1	genetic interactions
YPT1	USO1	physical interactions
YPT1	YIF1	physical interactions
YPT1	YIP1	physical interactions
YPT1	YIP3	physical interactions
YPT1	YIP4	physical interactions
YPT1	YMR1	genetic interactions
YPT1	YPT31	physical interactions
YPT1	YPT32	genetic interactions
YPT10	ARP1	genetic interactions
YPT10	GDI1	physical interactions
YPT10	MRS6	physical interactions
YPT10	NPT1	genetic interactions
YPT10	RGP1	genetic interactions
YPT10	RGP1	genetic interactions
YPT10	SWE1	physical interactions
YPT10	YAR010C	physical interactions
YPT10	YIF1	physical interactions
YPT10	YIP3	physical interactions
YPT10	YIP4	physical interactions
YPT11	ATG1	physical interactions
YPT11	GDI1	physical interactions
YPT11	LYS12	physical interactions
YPT11	MDM12	genetic interactions
YPT11	MMR1	genetic interactions
YPT11	MYO2	physical interactions
YPT11	NDC1	physical interactions
YPT11	PCL1	physical interactions
YPT11	YCK1	physical interactions
YPT11	YIF1	physical interactions
YPT11	YIP1	genetic interactions
YPT11	YIP3	physical interactions
YPT11	YIP4	physical interactions
YPT31	ALO1	physical interactions
YPT31	ARF1	genetic interactions
YPT31	BET3	physical interactions
YPT31	BMH1	genetic interactions
YPT31	BMH2	genetic interactions
YPT31	CDC50	genetic interactions
YPT31	DRS2	genetic interactions
YPT31	ERG11	genetic interactions
YPT31	GCS1	genetic interactions
YPT31	GDI1	physical interactions
YPT31	GEA1	genetic interactions
YPT31	GLC7	physical interactions
YPT31	GMH1	physical interactions
YPT31	HSP82	physical interactions
YPT31	KRE11	genetic interactions
YPT31	MDR1	genetic interactions
YPT31	MSB3	physical interactions
YPT31	PEP12	physical interactions
YPT31	PIK1	genetic interactions
YPT31	PRM3	physical interactions
YPT31	RAD59	physical interactions
YPT31	RCY1	physical interactions
YPT31	SEC14	genetic interactions
YPT31	SEC2	genetic interactions
YPT31	SEC7	genetic interactions
YPT31	SED5	physical interactions
YPT31	SYT1	genetic interactions
YPT31	TLG2	physical interactions
YPT31	TRS120	genetic interactions
YPT31	TRS130	genetic interactions
YPT31	TRS33	genetic interactions
YPT31	VPS54	physical interactions
YPT31	YIF1	physical interactions
YPT31	YIP1	physical interactions
YPT31	YIP3	physical interactions
YPT31	YIP4	physical interactions
YPT31	YNL146W	physical interactions
YPT32	ALO1	physical interactions
YPT32	ARF1	genetic interactions
YPT32	CDC50	genetic interactions
YPT32	CHS5	genetic interactions
YPT32	GCS1	genetic interactions
YPT32	GDI1	physical interactions
YPT32	GEA1	genetic interactions
YPT32	HSC82	genetic interactions
YPT32	HSP82	genetic interactions
YPT32	MDR1	genetic interactions
YPT32	MLC1	genetic interactions
YPT32	PRR1	physical interactions
YPT32	RCY1	physical interactions
YPT32	SEC2	physical interactions
YPT32	SEC7	genetic interactions
YPT32	SED5	physical interactions
YPT32	SYT1	genetic interactions
YPT32	TLG2	physical interactions
YPT32	TRS120	genetic interactions
YPT32	TRS130	genetic interactions
YPT32	YIF1	physical interactions
YPT32	YIP1	genetic interactions
YPT32	YIP3	physical interactions
YPT32	YIP4	physical interactions
YPT32	YPT31	genetic interactions
YPT52	ESA1	genetic interactions
YPT52	GDH1	physical interactions
YPT52	GDI1	physical interactions
YPT52	HOC1	genetic interactions
YPT52	MRS6	physical interactions
YPT52	SED5	physical interactions
YPT52	SKP1	physical interactions
YPT52	TLG2	physical interactions
YPT52	YEF3	physical interactions
YPT52	YIF1	physical interactions
YPT52	YIP1	physical interactions
YPT52	YIP3	physical interactions
YPT52	YIP4	physical interactions
YPT52	YMR258C	physical interactions
YPT52	YOP1	physical interactions
YPT53	BCY1	physical interactions
YPT53	CDC33	physical interactions
YPT53	GDI1	physical interactions
YPT53	HSP82	physical interactions
YPT53	JJJ1	physical interactions
YPT53	MRS6	physical interactions
YPT53	POR1	physical interactions
YPT53	SIW14	physical interactions
YPT53	SNX3	physical interactions
YPT53	TPK1	physical interactions
YPT53	TPK3	physical interactions
YPT53	VPS17	physical interactions
YPT53	YCK1	physical interactions
YPT53	YIF1	physical interactions
YPT53	YIP1	physical interactions
YPT53	YIP3	physical interactions
YPT53	YPP1	genetic interactions
YPT53	YPT52	physical interactions
YPT6	ACC1	genetic interactions
YPT6	ACO1	physical interactions
YPT6	ACT1	genetic interactions
YPT6	AIM34	genetic interactions
YPT6	APL5	genetic interactions
YPT6	APL6	genetic interactions
YPT6	APM3	genetic interactions
YPT6	ARC1	genetic interactions
YPT6	ARD1	genetic interactions
YPT6	ARL1	genetic interactions
YPT6	ARL3	genetic interactions
YPT6	ARP6	genetic interactions
YPT6	ARP8	genetic interactions
YPT6	ASF1	genetic interactions
YPT6	ASK10	genetic interactions
YPT6	BEM2	genetic interactions
YPT6	BEM4	genetic interactions
YPT6	BIM1	genetic interactions
YPT6	BNI1	genetic interactions
YPT6	BRE1	genetic interactions
YPT6	BRE2	genetic interactions
YPT6	BRE5	genetic interactions
YPT6	BRR2	genetic interactions
YPT6	BST1	genetic interactions
YPT6	BUB2	genetic interactions
YPT6	BUB3	genetic interactions
YPT6	BUD13	genetic interactions
YPT6	BUD14	genetic interactions
YPT6	BUG1	genetic interactions
YPT6	CAF40	genetic interactions
YPT6	CBC2	genetic interactions
YPT6	CBF1	genetic interactions
YPT6	CCA1	genetic interactions
YPT6	CCS1	genetic interactions
YPT6	CDC50	genetic interactions
YPT6	CDC73	genetic interactions
YPT6	CEX1	genetic interactions
YPT6	CHD1	genetic interactions
YPT6	CIK1	genetic interactions
YPT6	CIN8	genetic interactions
YPT6	CKA1	genetic interactions
YPT6	CKA2	genetic interactions
YPT6	CKB1	genetic interactions
YPT6	CKB2	genetic interactions
YPT6	CKS1	genetic interactions
YPT6	CLN3	genetic interactions
YPT6	CNB1	genetic interactions
YPT6	COG1	genetic interactions
YPT6	COG2	physical interactions
YPT6	COG5	genetic interactions
YPT6	COG6	genetic interactions
YPT6	COG7	genetic interactions
YPT6	COG8	genetic interactions
YPT6	CPR7	genetic interactions
YPT6	CSF1	genetic interactions
YPT6	CSI1	genetic interactions
YPT6	CTF4	genetic interactions
YPT6	CTF8	genetic interactions
YPT6	CTI6	genetic interactions
YPT6	CTR9	genetic interactions
YPT6	CWC15	genetic interactions
YPT6	DBF4	genetic interactions
YPT6	DBP5	genetic interactions
YPT6	DBR1	genetic interactions
YPT6	DCR2	genetic interactions
YPT6	DEG1	genetic interactions
YPT6	DEP1	genetic interactions
YPT6	DIA2	genetic interactions
YPT6	DIS3	genetic interactions
YPT6	DOA1	genetic interactions
YPT6	DOT5	genetic interactions
YPT6	DSK2	genetic interactions
YPT6	DSS4	genetic interactions
YPT6	EAF1	genetic interactions
YPT6	EAF5	genetic interactions
YPT6	EAF7	genetic interactions
YPT6	EDC1	genetic interactions
YPT6	EGD1	genetic interactions
YPT6	ELC1	genetic interactions
YPT6	ELF1	genetic interactions
YPT6	ELP4	genetic interactions
YPT6	EMP70	genetic interactions
YPT6	ENT4	genetic interactions
YPT6	ENT5	genetic interactions
YPT6	ERG3	genetic interactions
YPT6	ERG5	genetic interactions
YPT6	ERG6	genetic interactions
YPT6	ERV14	genetic interactions
YPT6	ESA1	genetic interactions
YPT6	ESC1	genetic interactions
YPT6	ESC8	genetic interactions
YPT6	EST2	genetic interactions
YPT6	FAB1	genetic interactions
YPT6	FPR1	genetic interactions
YPT6	FUN30	genetic interactions
YPT6	GAL83	genetic interactions
YPT6	GAS1	genetic interactions
YPT6	GCD11	genetic interactions
YPT6	GCN1	genetic interactions
YPT6	GCR2	genetic interactions
YPT6	GDI1	physical interactions
YPT6	GEF1	genetic interactions
YPT6	GET1	genetic interactions
YPT6	GET2	genetic interactions
YPT6	GET3	genetic interactions
YPT6	GIM3	genetic interactions
YPT6	GIM5	genetic interactions
YPT6	GLO3	genetic interactions
YPT6	GMH1	genetic interactions
YPT6	GOS1	genetic interactions
YPT6	GSG1	genetic interactions
YPT6	GTR1	genetic interactions
YPT6	GUP1	genetic interactions
YPT6	GYP1	genetic interactions
YPT6	GYP6	physical interactions
YPT6	HCM1	genetic interactions
YPT6	HCR1	genetic interactions
YPT6	HDA1	genetic interactions
YPT6	HFI1	genetic interactions
YPT6	HIR1	genetic interactions
YPT6	HIR2	genetic interactions
YPT6	HIR3	genetic interactions
YPT6	HOS2	genetic interactions
YPT6	HOS4	genetic interactions
YPT6	HPC2	genetic interactions
YPT6	HRB1	genetic interactions
YPT6	HSC82	physical interactions
YPT6	HSP82	physical interactions
YPT6	HST1	genetic interactions
YPT6	HTZ1	genetic interactions
YPT6	IMH1	genetic interactions
YPT6	INO4	genetic interactions
YPT6	INP53	genetic interactions
YPT6	IRS4	genetic interactions
YPT6	IST3	genetic interactions
YPT6	ISW1	genetic interactions
YPT6	IWR1	genetic interactions
YPT6	LEO1	genetic interactions
YPT6	LGE1	genetic interactions
YPT6	LRP1	genetic interactions
YPT6	LSM1	genetic interactions
YPT6	LSM3	genetic interactions
YPT6	LSM4	genetic interactions
YPT6	LSM6	genetic interactions
YPT6	LSM7	genetic interactions
YPT6	MAF1	genetic interactions
YPT6	MAK10	genetic interactions
YPT6	MAK3	genetic interactions
YPT6	MAK31	genetic interactions
YPT6	MCK1	genetic interactions
YPT6	MDR1	physical interactions
YPT6	MED1	genetic interactions
YPT6	MED11	genetic interactions
YPT6	MET18	genetic interactions
YPT6	MMS2	genetic interactions
YPT6	MND2	genetic interactions
YPT6	MNN10	genetic interactions
YPT6	MOD5	genetic interactions
YPT6	MOG1	genetic interactions
YPT6	MON1	genetic interactions
YPT6	MON2	genetic interactions
YPT6	MPH1	genetic interactions
YPT6	MRC1	genetic interactions
YPT6	MRL1	genetic interactions
YPT6	MRS6	physical interactions
YPT6	MSB3	physical interactions
YPT6	MSB4	physical interactions
YPT6	MSH2	genetic interactions
YPT6	MSL5	genetic interactions
YPT6	MSN5	genetic interactions
YPT6	MTC1	genetic interactions
YPT6	MTC4	genetic interactions
YPT6	MTC6	genetic interactions
YPT6	MUB1	genetic interactions
YPT6	MUD1	genetic interactions
YPT6	MUD2	genetic interactions
YPT6	MVP1	genetic interactions
YPT6	NAM2	genetic interactions
YPT6	NBP2	genetic interactions
YPT6	NEM1	genetic interactions
YPT6	NEW1	genetic interactions
YPT6	NGG1	genetic interactions
YPT6	NGR1	genetic interactions
YPT6	NHX1	genetic interactions
YPT6	NMD2	genetic interactions
YPT6	NMD5	genetic interactions
YPT6	NRD1	genetic interactions
YPT6	NUP192	genetic interactions
YPT6	NUP2	genetic interactions
YPT6	NUP57	genetic interactions
YPT6	NUT1	genetic interactions
YPT6	OPI1	genetic interactions
YPT6	OPI3	genetic interactions
YPT6	ORM2	genetic interactions
YPT6	OXR1	genetic interactions
YPT6	PAB1	genetic interactions
YPT6	PAC10	genetic interactions
YPT6	PAF1	genetic interactions
YPT6	PAP2	genetic interactions
YPT6	PAT1	genetic interactions
YPT6	PBP1	genetic interactions
YPT6	PBY1	genetic interactions
YPT6	PDA1	genetic interactions
YPT6	PDC1	genetic interactions
YPT6	PEP8	genetic interactions
YPT6	PER1	genetic interactions
YPT6	PGD1	genetic interactions
YPT6	PHO23	genetic interactions
YPT6	PHO80	physical interactions
YPT6	PKR1	genetic interactions
YPT6	POB3	genetic interactions
YPT6	POP7	genetic interactions
YPT6	PPG1	genetic interactions
YPT6	PRE9	genetic interactions
YPT6	PRP19	genetic interactions
YPT6	PRP4	genetic interactions
YPT6	PSD1	genetic interactions
YPT6	PTA1	genetic interactions
YPT6	PTC1	genetic interactions
YPT6	PUS7	genetic interactions
YPT6	RAD18	genetic interactions
YPT6	RAD26	genetic interactions
YPT6	RAD3	genetic interactions
YPT6	RAD30	genetic interactions
YPT6	RAD4	genetic interactions
YPT6	RAD53	genetic interactions
YPT6	RAD6	genetic interactions
YPT6	RAP1	genetic interactions
YPT6	RAV1	genetic interactions
YPT6	RAV2	genetic interactions
YPT6	RCE1	genetic interactions
YPT6	RCO1	genetic interactions
YPT6	RER1	genetic interactions
YPT6	RET1	genetic interactions
YPT6	RET3	genetic interactions
YPT6	RGP1	physical interactions
YPT6	RIC1	physical interactions
YPT6	RIM15	genetic interactions
YPT6	RIM21	genetic interactions
YPT6	RNA1	physical interactions
YPT6	RPB3	genetic interactions
YPT6	RPD3	genetic interactions
YPT6	RPL16B	genetic interactions
YPT6	RPL2A	genetic interactions
YPT6	RPL35A	genetic interactions
YPT6	RPN14	genetic interactions
YPT6	RPN4	genetic interactions
YPT6	RPS8A	genetic interactions
YPT6	RRP6	genetic interactions
YPT6	RRP9	genetic interactions
YPT6	RSC1	genetic interactions
YPT6	RSC8	genetic interactions
YPT6	RSN1	genetic interactions
YPT6	RSP5	genetic interactions
YPT6	RTF1	genetic interactions
YPT6	RTG1	genetic interactions
YPT6	RTG3	genetic interactions
YPT6	RTT103	genetic interactions
YPT6	RTT106	genetic interactions
YPT6	RTT109	genetic interactions
YPT6	RUD3	genetic interactions
YPT6	RVB1	genetic interactions
YPT6	RVB2	genetic interactions
YPT6	RVS161	genetic interactions
YPT6	RXT2	genetic interactions
YPT6	RXT3	genetic interactions
YPT6	SAC1	genetic interactions
YPT6	SAC3	genetic interactions
YPT6	SAM1	genetic interactions
YPT6	SAM37	genetic interactions
YPT6	SAN1	genetic interactions
YPT6	SAP155	genetic interactions
YPT6	SAP190	genetic interactions
YPT6	SAP30	genetic interactions
YPT6	SAS3	genetic interactions
YPT6	SAS4	genetic interactions
YPT6	SBH1	genetic interactions
YPT6	SCS2	genetic interactions
YPT6	SDC1	genetic interactions
YPT6	SDS3	genetic interactions
YPT6	SEC18	genetic interactions
YPT6	SEC20	genetic interactions
YPT6	SEC21	genetic interactions
YPT6	SEC23	genetic interactions
YPT6	SEC27	genetic interactions
YPT6	SEC28	genetic interactions
YPT6	SED5	genetic interactions
YPT6	SEH1	genetic interactions
YPT6	SEM1	genetic interactions
YPT6	SEN2	genetic interactions
YPT6	SEN34	genetic interactions
YPT6	SET3	genetic interactions
YPT6	SFT2	genetic interactions
YPT6	SGM1	physical interactions
YPT6	SIF2	genetic interactions
YPT6	SIN3	genetic interactions
YPT6	SKY1	genetic interactions
YPT6	SLM3	genetic interactions
YPT6	SLY1	genetic interactions
YPT6	SMI1	genetic interactions
YPT6	SNF1	genetic interactions
YPT6	SNF4	genetic interactions
YPT6	SNF5	genetic interactions
YPT6	SNT1	genetic interactions
YPT6	SNX4	genetic interactions
YPT6	SOD1	genetic interactions
YPT6	SPF1	genetic interactions
YPT6	SPT2	genetic interactions
YPT6	SPT3	genetic interactions
YPT6	SPT8	genetic interactions
YPT6	SQT1	genetic interactions
YPT6	SRL2	genetic interactions
YPT6	SRO7	genetic interactions
YPT6	SRO9	genetic interactions
YPT6	SRP1	genetic interactions
YPT6	SSD1	genetic interactions
YPT6	SSZ1	physical interactions
YPT6	STB5	genetic interactions
YPT6	STV1	genetic interactions
YPT6	SUB1	genetic interactions
YPT6	SUI2	genetic interactions
YPT6	SUM1	genetic interactions
YPT6	SUP35	genetic interactions
YPT6	SWA2	genetic interactions
YPT6	SWC3	genetic interactions
YPT6	SWC5	genetic interactions
YPT6	SWD1	genetic interactions
YPT6	SWF1	genetic interactions
YPT6	SWI3	genetic interactions
YPT6	SWI4	genetic interactions
YPT6	SWR1	genetic interactions
YPT6	SYC1	genetic interactions
YPT6	SYS1	genetic interactions
YPT6	TAF1	genetic interactions
YPT6	TAF13	genetic interactions
YPT6	TBF1	genetic interactions
YPT6	TEC1	genetic interactions
YPT6	TED1	genetic interactions
YPT6	TEF4	genetic interactions
YPT6	TFB2	genetic interactions
YPT6	TFG1	genetic interactions
YPT6	TFG2	genetic interactions
YPT6	TFP1	genetic interactions
YPT6	TFP3	genetic interactions
YPT6	THP1	genetic interactions
YPT6	THP2	genetic interactions
YPT6	THR1	genetic interactions
YPT6	TLG1	genetic interactions
YPT6	TLG2	genetic interactions
YPT6	TMN2	genetic interactions
YPT6	TOP1	genetic interactions
YPT6	TOR1	genetic interactions
YPT6	TRL1	genetic interactions
YPT6	TUB2	genetic interactions
YPT6	TUF1	genetic interactions
YPT6	TVP15	genetic interactions
YPT6	UBA3	genetic interactions
YPT6	UBC13	genetic interactions
YPT6	UBC4	genetic interactions
YPT6	UBC7	genetic interactions
YPT6	UBC8	genetic interactions
YPT6	UBP13	genetic interactions
YPT6	UBP2	genetic interactions
YPT6	UBP3	genetic interactions
YPT6	UBR2	genetic interactions
YPT6	UGA4	genetic interactions
YPT6	UME1	genetic interactions
YPT6	UME6	genetic interactions
YPT6	UPF3	genetic interactions
YPT6	USO1	genetic interactions
YPT6	VAM10	genetic interactions
YPT6	VAM3	genetic interactions
YPT6	VAM6	genetic interactions
YPT6	VAM7	genetic interactions
YPT6	VMA10	genetic interactions
YPT6	VMA21	genetic interactions
YPT6	VMA22	genetic interactions
YPT6	VMA7	genetic interactions
YPT6	VMA8	genetic interactions
YPT6	VPH2	genetic interactions
YPT6	VPS17	genetic interactions
YPT6	VPS21	genetic interactions
YPT6	VPS29	genetic interactions
YPT6	VPS30	genetic interactions
YPT6	VPS35	genetic interactions
YPT6	VPS38	genetic interactions
YPT6	VPS41	genetic interactions
YPT6	VPS5	genetic interactions
YPT6	VPS51	genetic interactions
YPT6	VPS52	physical interactions
YPT6	VPS53	physical interactions
YPT6	VPS54	physical interactions
YPT6	VPS64	genetic interactions
YPT6	VPS70	genetic interactions
YPT6	VPS71	genetic interactions
YPT6	VPS72	genetic interactions
YPT6	VPS74	genetic interactions
YPT6	VPS8	genetic interactions
YPT6	VRP1	genetic interactions
YPT6	YAF9	genetic interactions
YPT6	YBL036C	genetic interactions
YPT6	YBR141C	genetic interactions
YPT6	YEF3	physical interactions
YPT6	YEL043W	genetic interactions
YPT6	YGR071C	genetic interactions
YPT6	YIF1	physical interactions
YPT6	YIP1	physical interactions
YPT6	YIP3	physical interactions
YPT6	YIP4	physical interactions
YPT6	YJL181W	genetic interactions
YPT6	YKE2	genetic interactions
YPT6	YKT6	genetic interactions
YPT6	YMR010W	genetic interactions
YPT6	YOP1	physical interactions
YPT6	YPL113C	genetic interactions
YPT6	YPR045C	genetic interactions
YPT6	YPR084W	genetic interactions
YPT6	YPT1	genetic interactions
YPT6	YPT7	genetic interactions
YPT6	YRM1	genetic interactions
YPT6	YTH1	genetic interactions
YPT6	ZRT1	genetic interactions
YPT6	ZUO1	physical interactions
YPT7	ARP1	genetic interactions
YPT7	BEM1	physical interactions
YPT7	CCZ1	physical interactions
YPT7	GDI1	physical interactions
YPT7	GYP1	physical interactions
YPT7	HSC82	genetic interactions
YPT7	HSP82	physical interactions
YPT7	MON1	genetic interactions
YPT7	MRS6	physical interactions
YPT7	MSB4	physical interactions
YPT7	NUM1	genetic interactions
YPT7	PCL9	physical interactions
YPT7	PEP3	physical interactions
YPT7	PEP5	physical interactions
YPT7	PHO80	physical interactions
YPT7	PMC1	genetic interactions
YPT7	PMR1	genetic interactions
YPT7	RIC1	genetic interactions
YPT7	SEC17	physical interactions
YPT7	SRN2	genetic interactions
YPT7	TPK3	physical interactions
YPT7	VAM3	physical interactions
YPT7	VAM6	physical interactions
YPT7	VAM7	physical interactions
YPT7	VPS16	physical interactions
YPT7	VPS33	physical interactions
YPT7	VRP1	physical interactions
YPT7	YIF1	physical interactions
YPT7	YIP1	physical interactions
YPT7	YIP4	physical interactions
YPT7	YOP1	physical interactions
YPT7	ZRC1	genetic interactions
