# Supplementary material for: Construction of a Plasmodium falciparum Rab-interactome identifies CK1 and PKA as Rab-effector kinases in malaria parasites
Source: Biol Cell. 2011 Nov 11;104(1):34–47. doi: 10.1111/boc.201100081 (PMC3437490; doi:10.1111/boc.201100081)
Supplement: Supplementary file 6 [file boc0104-0034-SD6.xls]

## Sheet: Sheet1
P. falciparum genetic and physical interactants
Yeast	Pf	Yeast	Pf	Type of Interaction
SEC4	PfRab1a(PFE0690c)	BET3	Bet3 transport protein(PFD0895c)	genetic interactions
SEC4	PfRab1a(PFE0690c)	BMH2	14-3-3 protein homologue(MAL8P1.69)	genetic interactions
SEC4	PfRab1a(PFE0690c)	GDI1	rabGDI protein(PFL2060c)	physical interactions
SEC4	PfRab1a(PFE0690c)	GYP1	TBC domain protein(MAL13P1.244)	physical interactions
SEC4	PfRab1a(PFE0690c)	HSC82	Heat shock protein 86(PF07_0029)	genetic interactions
SEC4	PfRab1a(PFE0690c)	MSB4	GTPase activator(PF11_0152)	physical interactions
SEC4	PfRab1a(PFE0690c)	PIK1	Phosphatidylinositol 4-kinase(PFE0485w)	genetic interactions
SEC4	PfRab1a(PFE0690c)	SEC1	Syntaxin binding protein(PFF0665c )	genetic interactions
SEC4	PfRab1a(PFE0690c)	SED5	Syntaxin 5(MAL13P1.169)	physical interactions
SEC4	PfRab1a(PFE0690c)	TLG2	t-SNARE(PFL2070w)	physical interactions
SEC4	PfRab1a(PFE0690c)	YIP1	Homologue of YIP1(PF14_0689)	physical interactions
SEC4	PfRab1a(PFE0690c)	YOP1	Homologue of YOP1(PFC0730w)	physical interactions
SEC4	PfRab1a(PFE0690c)	YPT1	Rab1b, GTPase(PFE0625w)	physical interactions
VPS21	Rab5c, GTPase(PFA0335w)	AGE2	Homologue of AGE2(PFE1305c)	genetic interactions
VPS21	Rab5c, GTPase(PFA0335w)	BCY1	PfPKA-R(PFL1110c)	physical interactions
VPS21	Rab5c, GTPase(PFA0335w)	CAF40	Cell differentiation protein rcd1(PFE0375w)	genetic interactions
VPS21	Rab5c, GTPase(PFA0335w)	CDC20	WD repeat protein(PF10_0261)	genetic interactions
VPS21	Rab5c, GTPase(PFA0335w)	CDC73	Homologue of CDC73(PFE1040c)	genetic interactions
VPS21	Rab5c, GTPase(PFA0335w)	CHC1	Clathrin heavy chain(PFL0930w)	genetic interactions
VPS21	Rab5c, GTPase(PFA0335w)	DPM1	Dolichol phosphate mannose synthase(PF11_0427)	genetic interactions
VPS21	Rab5c, GTPase(PFA0335w)	ESA1	Histone acetyltransferase(PF11_0192)	genetic interactions
VPS21	Rab5c, GTPase(PFA0335w)	GDI1	rabGDI protein(PFL2060c)	physical interactions
VPS21	Rab5c, GTPase(PFA0335w)	GIM5	Homologue of GIM5(PF11_0292)	genetic interactions
VPS21	Rab5c, GTPase(PFA0335w)	GYP1	TBC domain protein(MAL13P1.244)	physical interactions
VPS21	Rab5c, GTPase(PFA0335w)	HSC82	Heat shock protein 86(PF07_0029)	genetic interactions
VPS21	Rab5c, GTPase(PFA0335w)	HSV2	Homologue of HSV2(PF10_0126)	physical interactions
VPS21	Rab5c, GTPase(PFA0335w)	LSM7	lsm7 homologue(PFL0460w)	genetic interactions
VPS21	Rab5c, GTPase(PFA0335w)	MMS2	Ubiquitin conjugating enzyme E2(PFC0255c)	genetic interactions
VPS21	Rab5c, GTPase(PFA0335w)	MON1	MON1 protein(PF13_0274)	genetic interactions
VPS21	Rab5c, GTPase(PFA0335w)	MON2	Homologue of MON2(PF14_0501)	genetic interactions
VPS21	Rab5c, GTPase(PFA0335w)	PEP3	Homologue of PEP3(PF13_0053)	genetic interactions
VPS21	Rab5c, GTPase(PFA0335w)	PEP5	Homologue of PEP5(PFE0100w)	genetic interactions
VPS21	Rab5c, GTPase(PFA0335w)	PMR1	Calcium-transporting ATPase(PFA0310c)	genetic interactions
VPS21	Rab5c, GTPase(PFA0335w)	POL31	DNA polymerase delta small subunit(PFC0340w)	genetic interactions
VPS21	Rab5c, GTPase(PFA0335w)	RAD6	Ubiquitin-conjugating enzyme(PF08_0085)	genetic interactions
VPS21	Rab5c, GTPase(PFA0335w)	RPA190	RNA polymerase I(PFE0465c )	genetic interactions
VPS21	Rab5c, GTPase(PFA0335w)	RPD3	Histone deacetylase(PFI1260c)	genetic interactions
VPS21	Rab5c, GTPase(PFA0335w)	RPN10	Homologue of RPN10(PF08_0109)	genetic interactions
VPS21	Rab5c, GTPase(PFA0335w)	SEC27	Beta subunit of coatomer complex(PFI0290c)	genetic interactions
VPS21	Rab5c, GTPase(PFA0335w)	SOH1	Homologue of SOH1(PF14_0718)	genetic interactions
VPS21	Rab5c, GTPase(PFA0335w)	SPF1	Cation transporting ATPase(PF07_0115)	genetic interactions
VPS21	Rab5c, GTPase(PFA0335w)	SPN1	Homologue of SPN1(PF11_0093)	genetic interactions
VPS21	Rab5c, GTPase(PFA0335w)	VPS16	Homologue of VPS16(PFL1935c)	genetic interactions
VPS21	Rab5c, GTPase(PFA0335w)	VPS45	VPS45(PFB0750w)	genetic interactions
VPS21	Rab5c, GTPase(PFA0335w)	VPS9	Vacuolar sorting protein VPS9, putative(MAL8P1.82*)	physical interactions
VPS21	Rab5c, GTPase(PFA0335w)	YAF9	Gas41 homologue(MAL8P1.131)	genetic interactions
VPS21	Rab5c, GTPase(PFA0335w)	YCK1	Casein kinase 1, PfCK1(PF11_0377)	physical interactions
VPS21	Rab5c, GTPase(PFA0335w)	YIP1	Homologue of YIP1(PF14_0689)	physical interactions
VPS21	Rab5c, GTPase(PFA0335w)	YPT52	PFRab5b (MAL13P1.51)	physical interactions
VPS21	Rab5c, GTPase(PFA0335w)	YPT53	PFRab5a (PFB0500c)	physical interactions
YPT1	Rab1b, GTPase(PFE0625w)	BET2	Putative geranylgeranyltransferase(PFF0120w)	physical interactions
YPT1	Rab1b, GTPase(PFE0625w)	BET3	Bet3 transport protein(PFD0895c)	physical interactions
YPT1	Rab1b, GTPase(PFE0625w)	GDI1	rabGDI protein(PFL2060c)	physical interactions
YPT1	Rab1b, GTPase(PFE0625w)	GRH1	Golgi re-assembly stacking protein 1(PF10_0168-b)	genetic interactions
YPT1	Rab1b, GTPase(PFE0625w)	GYP1	TBC domain protein(MAL13P1.244)	physical interactions
YPT1	Rab1b, GTPase(PFE0625w)	GYP5	GTPase activator(PFI0345w)	genetic interactions
YPT1	Rab1b, GTPase(PFE0625w)	PIK1	Phosphatidylinositol 4-kinase(PFE0485w)	genetic interactions
YPT1	Rab1b, GTPase(PFE0625w)	PMR1	Calcium-transporting ATPase(PFA0310c)	genetic interactions
YPT1	Rab1b, GTPase(PFE0625w)	RPL40A	Ubiquitin/ribosomal fusion protein uba52 homologue(PF13_0346)	physical interactions
YPT1	Rab1b, GTPase(PFE0625w)	SEC1	Syntaxin binding protein(PFF0665c )	genetic interactions
YPT1	Rab1b, GTPase(PFE0625w)	SEC14	Sec14-like cytosolic factor or phosphatidylinositol/phosphatidylcholine transfer protein(PFF1450w)	genetic interactions
YPT1	Rab1b, GTPase(PFE0625w)	SEC21	Coat protein, gamma subunit(PF11_0463)	genetic interactions
YPT1	Rab1b, GTPase(PFE0625w)	SEC22	Sec22 subunit(PFC0890w)	physical interactions
YPT1	Rab1b, GTPase(PFE0625w)	SEC23	Pfsec23(PF08_0036)	genetic interactions
YPT1	Rab1b, GTPase(PFE0625w)	SEC7	Homologue of Sec7(PF14_0407)	genetic interactions
YPT1	Rab1b, GTPase(PFE0625w)	SED5	Syntaxin 5(MAL13P1.169)	physical interactions
YPT1	Rab1b, GTPase(PFE0625w)	SLY1	Sec1 family protein(PF10_0331)	genetic interactions
YPT1	Rab1b, GTPase(PFE0625w)	SLY41	Phosphoenolpyruvate:phosphate antiporter(PFE1510c)	genetic interactions
YPT1	Rab1b, GTPase(PFE0625w)	TLG2	t-SNARE(PFL2070w)	physical interactions
YPT1	Rab1b, GTPase(PFE0625w)	TRS20	Pf homologue of human mbp-1 interacting protein-2a(PF13_0174)	physical interactions
YPT1	Rab1b, GTPase(PFE0625w)	TRS33	Homologue of TRS33(PFF0905w)	physical interactions
YPT1	Rab1b, GTPase(PFE0625w)	YIP1	Homologue of YIP1(PF14_0689)	physical interactions
YPT1	Rab1b, GTPase(PFE0625w)	YPT31	PfRab2 (PFL1500w)	physical interactions
YPT1	Rab1b, GTPase(PFE0625w)	YPT32	Rab11a, GTPase(PF13_0119)	genetic interactions
YPT10	PfRab18 (PF08_0110)	ARP1	Actin-related protein, ARP1(PFA0190c )	genetic interactions
YPT10	PfRab18 (PF08_0110)	GDI1	rabGDI protein(PFL2060c)	physical interactions
YPT10	PfRab18 (PF08_0110)	NPT1	Homologue of NPT1(PFF1410c)	genetic interactions
YPT11	PfRab11b (MAL13P1.205)	GDI1	rabGDI protein(PFL2060c)	physical interactions
YPT11	PfRab11b (MAL13P1.205)	YCK1	Casein kinase 1, PfCK1(PF11_0377)	physical interactions
YPT11	PfRab11b (MAL13P1.205)	YIP1	Homologue of YIP1(PF14_0689)	genetic interactions
YPT31	PfRab2 (PFL1500w)	BET3	Bet3 transport protein(PFD0895c)	physical interactions
YPT31	PfRab2 (PFL1500w)	BMH2	14-3-3 protein homologue(MAL8P1.69)	genetic interactions
YPT31	PfRab2 (PFL1500w)	CDC50	Transmembrane protein(PF07_0078)	genetic interactions
YPT31	PfRab2 (PFL1500w)	GCS1	ADP-ribosylation factor GTPase-activating protein(PFL2140c)	genetic interactions
YPT31	PfRab2 (PFL1500w)	GDI1	rabGDI protein(PFL2060c)	physical interactions
YPT31	PfRab2 (PFL1500w)	GLC7	Serine/threonine protein phosphatase(PF14_0142)	physical interactions
YPT31	PfRab2 (PFL1500w)	PIK1	Phosphatidylinositol 4-kinase(PFE0485w)	genetic interactions
YPT31	PfRab2 (PFL1500w)	SEC14	Sec14-like cytosolic factor or phosphatidylinositol/phosphatidylcholine transfer protein(PFF1450w)	genetic interactions
YPT31	PfRab2 (PFL1500w)	SEC7	Homologue of Sec7(PF14_0407)	genetic interactions
YPT31	PfRab2 (PFL1500w)	SED5	Syntaxin 5(MAL13P1.169)	physical interactions
YPT31	PfRab2 (PFL1500w)	TLG2	t-SNARE(PFL2070w)	physical interactions
YPT31	PfRab2 (PFL1500w)	TRS33	Homologue of TRS33(PFF0905w)	genetic interactions
YPT31	PfRab2 (PFL1500w)	YIP1	Homologue of YIP1(PF14_0689)	physical interactions
YPT32	Rab11a, GTPase(PF13_0119)	CDC50	Transmembrane protein(PF07_0078)	genetic interactions
YPT32	Rab11a, GTPase(PF13_0119)	GCS1	ADP-ribosylation factor GTPase-activating protein(PFL2140c)	genetic interactions
YPT32	Rab11a, GTPase(PF13_0119)	GDI1	rabGDI protein(PFL2060c)	physical interactions
YPT32	Rab11a, GTPase(PF13_0119)	HSC82	Heat shock protein 86(PF07_0029)	genetic interactions
YPT32	Rab11a, GTPase(PF13_0119)	SEC7	Homologue of Sec7(PF14_0407)	genetic interactions
YPT32	Rab11a, GTPase(PF13_0119)	SED5	Syntaxin 5(MAL13P1.169)	physical interactions
YPT32	Rab11a, GTPase(PF13_0119)	TLG2	t-SNARE(PFL2070w)	physical interactions
YPT32	Rab11a, GTPase(PF13_0119)	YIP1	Homologue of YIP1(PF14_0689)	genetic interactions
YPT32	Rab11a, GTPase(PF13_0119)	YPT31	PfRab2 (PFL1500w)	genetic interactions
YPT52	PFRab5b (MAL13P1.51)	ESA1	Histone acetyltransferase(PF11_0192)	genetic interactions
YPT52	PFRab5b (MAL13P1.51)	GDH1	Glutamate dehydrogenase(PF14_0286)	physical interactions
YPT52	PFRab5b (MAL13P1.51)	GDI1	rabGDI protein(PFL2060c)	physical interactions
YPT52	PFRab5b (MAL13P1.51)	SED5	Syntaxin 5(MAL13P1.169)	physical interactions
YPT52	PFRab5b (MAL13P1.51)	SKP1	Skp1 family protein(MAL13P1.337)	physical interactions
YPT52	PFRab5b (MAL13P1.51)	TLG2	t-SNARE(PFL2070w)	physical interactions
YPT52	PFRab5b (MAL13P1.51)	YIP1	Homologue of YIP1(PF14_0689)	physical interactions
YPT52	PFRab5b (MAL13P1.51)	YOP1	Homologue of YOP1(PFC0730w)	physical interactions
YPT53	PFRab5a (PFB0500c)	BCY1	PfPKA-R(PFL1110c)	physical interactions
YPT53	PFRab5a (PFB0500c)	CDC33	Translation initiation factor E4(PFC0635c )	physical interactions
YPT53	PFRab5a (PFB0500c)	GDI1	rabGDI protein(PFL2060c)	physical interactions
YPT53	PFRab5a (PFB0500c)	JJJ1	DNAJ protein(PF10_0057a)	physical interactions
YPT53	PFRab5a (PFB0500c)	POR1	Homologue of POR1(PF14_0301)	physical interactions
YPT53	PFRab5a (PFB0500c)	TPK3	PfPKA-C(PFI1685w)	physical interactions
YPT53	PFRab5a (PFB0500c)	YCK1	Casein kinase 1, PfCK1(PF11_0377)	physical interactions
YPT53	PFRab5a (PFB0500c)	YIP1	Homologue of YIP1(PF14_0689)	physical interactions
YPT53	PFRab5a (PFB0500c)	YPT52	PFRab5b (MAL13P1.51)	physical interactions
YPT6	PfRab6, GTPase(PF11_0461)	ACC1	Biotin carboxylase subunit of acetyl CoA carboxylase(PF14_0664)	genetic interactions
YPT6	PfRab6, GTPase(PF11_0461)	ACO1	IRP-like protein(PF13_0229)	physical interactions
YPT6	PfRab6, GTPase(PF11_0461)	ACT1	Actin(PFL2215w)	genetic interactions
YPT6	PfRab6, GTPase(PF11_0461)	APL5	Adapter-related protein(PFI0200c)	genetic interactions
YPT6	PfRab6, GTPase(PF11_0461)	APL6	Adapter-related protein(PFF0655c)	genetic interactions
YPT6	PfRab6, GTPase(PF11_0461)	ARC1	Methionine -tRNA ligase(PF14_0401)	genetic interactions
YPT6	PfRab6, GTPase(PF11_0461)	ARD1	N-acetyltransferase(PF10_0036)	genetic interactions
YPT6	PfRab6, GTPase(PF11_0461)	ARL1	ADP-ribosylation factor-like protein(PF10_0337)	genetic interactions
YPT6	PfRab6, GTPase(PF11_0461)	ASF1	Chromatin assembly protein (ASF1)(PFL1180w)	genetic interactions
YPT6	PfRab6, GTPase(PF11_0461)	BIM1	EB1 homolog(PFC0305w)	genetic interactions
YPT6	PfRab6, GTPase(PF11_0461)	BNI1	Diaphanous homolog(PFE1545c)	genetic interactions
YPT6	PfRab6, GTPase(PF11_0461)	BRE1	Homologue of BRE1(PFF0165c)	genetic interactions
YPT6	PfRab6, GTPase(PF11_0461)	BRR2	u5 small nuclear ribonucleoprotein-specific protein(PFD1060w)	genetic interactions
YPT6	PfRab6, GTPase(PF11_0461)	BUD13	Homologue of BUD13(PFL2235w)	genetic interactions
YPT6	PfRab6, GTPase(PF11_0461)	CAF40	Cell differentiation protein rcd1(PFE0375w)	genetic interactions
YPT6	PfRab6, GTPase(PF11_0461)	CBC2	Nuclear cap-binding protein(PFD0750w)	genetic interactions
YPT6	PfRab6, GTPase(PF11_0461)	CCA1	tRNA nucleotidyltransferase(PF11_0212)	genetic interactions
YPT6	PfRab6, GTPase(PF11_0461)	CDC50	Transmembrane protein(PF07_0078)	genetic interactions
YPT6	PfRab6, GTPase(PF11_0461)	CDC73	Homologue of CDC73(PFE1040c)	genetic interactions
YPT6	PfRab6, GTPase(PF11_0461)	CEX1	Protein kinase(PFE0170c)	genetic interactions
YPT6	PfRab6, GTPase(PF11_0461)	CHD1	Chromodomain-helicase-DNA-binding protein 1 homolog(PF10_0232)	genetic interactions
YPT6	PfRab6, GTPase(PF11_0461)	CKA2	Casein kinase II, alpha subunit(PF11_0096)	genetic interactions
YPT6	PfRab6, GTPase(PF11_0461)	CKB1	Casein kinase II beta chain(PF13_0232)	genetic interactions
YPT6	PfRab6, GTPase(PF11_0461)	CKB2	Casein kinase II beta chain(PF11_0048)	genetic interactions
YPT6	PfRab6, GTPase(PF11_0461)	CNB1	Protein phosphatase 2b regulatory subunit(PF14_0492)	genetic interactions
YPT6	PfRab6, GTPase(PF11_0461)	CWC15	Cell cycle control protein cwf15 homologue(PF07_0091)	genetic interactions
YPT6	PfRab6, GTPase(PF11_0461)	DBR1	Phosphatase, putative(PF13_0222)	genetic interactions
YPT6	PfRab6, GTPase(PF11_0461)	DEG1	tRNA pseudouridine synthase(PFI0420c)	genetic interactions
YPT6	PfRab6, GTPase(PF11_0461)	DIS3	Mitotic control protein dis3 homologue(MAL13P1.289)	genetic interactions
YPT6	PfRab6, GTPase(PF11_0461)	DOA1	Homologue of DOA1(PF13_0335)	genetic interactions
YPT6	PfRab6, GTPase(PF11_0461)	DOT5	Merozoite capping protein 1(PF10_0268)	genetic interactions
YPT6	PfRab6, GTPase(PF11_0461)	DSK2	Homologue of DSK2(PF11_0142)	genetic interactions
YPT6	PfRab6, GTPase(PF11_0461)	ELF1	Zinc binding protein(PFI0715w)	genetic interactions
YPT6	PfRab6, GTPase(PF11_0461)	EMP70	Endomembrane protein 70(PF10_0208)	genetic interactions
YPT6	PfRab6, GTPase(PF11_0461)	ERG6	Phosphoethanolamine N-methyltransferase(MAL13P1.214)	genetic interactions
YPT6	PfRab6, GTPase(PF11_0461)	ESA1	Histone acetyltransferase(PF11_0192)	genetic interactions
YPT6	PfRab6, GTPase(PF11_0461)	FAB1	Homologue of FAB1(PF14_0123)	genetic interactions
YPT6	PfRab6, GTPase(PF11_0461)	FPR1	FK506-binding protein (FKBP)-type peptidyl-propyl isomerase(PFL2275c)	genetic interactions
YPT6	PfRab6, GTPase(PF11_0461)	GCD11	Eukaryotic translation initiation factor 2 gamma subunit(PF14_0104)	genetic interactions
YPT6	PfRab6, GTPase(PF11_0461)	GCN1	Homologue of GCN1(MAL13P1.26)	genetic interactions
YPT6	PfRab6, GTPase(PF11_0461)	GDI1	rabGDI protein(PFL2060c)	physical interactions
YPT6	PfRab6, GTPase(PF11_0461)	GET3	Arsenical pump-driving ATPase(PFD0725c)	genetic interactions
YPT6	PfRab6, GTPase(PF11_0461)	GIM3	Prefoldin subunit(PFI0220w)	genetic interactions
YPT6	PfRab6, GTPase(PF11_0461)	GIM5	Homologue of GIM5(PF11_0292)	genetic interactions
YPT6	PfRab6, GTPase(PF11_0461)	GLO3	GTPase activator(PF08_0120)	genetic interactions
YPT6	PfRab6, GTPase(PF11_0461)	GYP1	TBC domain protein(MAL13P1.244)	genetic interactions
YPT6	PfRab6, GTPase(PF11_0461)	HDA1	Histone deacetylase(PF10_0078)	genetic interactions
YPT6	PfRab6, GTPase(PF11_0461)	HIR1	Chromosome assembly factor 1, CAF-1(PFE0090w)	genetic interactions
YPT6	PfRab6, GTPase(PF11_0461)	HOS4	Ankyrin-repeat protein(PF10_0102)	genetic interactions
YPT6	PfRab6, GTPase(PF11_0461)	HRB1	Pre-mRNA splicing factor(PF10_0217)	genetic interactions
YPT6	PfRab6, GTPase(PF11_0461)	HSC82	Heat shock protein 86(PF07_0029)	physical interactions
YPT6	PfRab6, GTPase(PF11_0461)	HTZ1	Histone H2A variant(PFC0920w)	genetic interactions
YPT6	PfRab6, GTPase(PF11_0461)	INP53	Inositol phosphatase(PF07_0024)	genetic interactions
YPT6	PfRab6, GTPase(PF11_0461)	IST3	RNA binding protein(PFC0865w)	genetic interactions
YPT6	PfRab6, GTPase(PF11_0461)	LSM1	Homologue of LSM1(PF11_0255)	genetic interactions
YPT6	PfRab6, GTPase(PF11_0461)	LSM3	lsm3 homologue(PF08_0049)	genetic interactions
YPT6	PfRab6, GTPase(PF11_0461)	LSM4	lsm4 homologue(PF11_0524)	genetic interactions
YPT6	PfRab6, GTPase(PF11_0461)	LSM7	lsm7 homologue(PFL0460w)	genetic interactions
YPT6	PfRab6, GTPase(PF11_0461)	MAK3	Acetyltransferase(MAL8P1.200)	genetic interactions
YPT6	PfRab6, GTPase(PF11_0461)	MMS2	Ubiquitin conjugating enzyme E2(PFC0255c)	genetic interactions
YPT6	PfRab6, GTPase(PF11_0461)	MOD5	tRNA delta(2)-isopentenylpyrophosphate transferase(PFL0380c)	genetic interactions
YPT6	PfRab6, GTPase(PF11_0461)	MOG1	mog1 homolog(MAL13P1.232)	genetic interactions
YPT6	PfRab6, GTPase(PF11_0461)	MON1	MON1 protein(PF13_0274)	genetic interactions
YPT6	PfRab6, GTPase(PF11_0461)	MON2	Homologue of MON2(PF14_0501)	genetic interactions
YPT6	PfRab6, GTPase(PF11_0461)	MRC1	Merozoite surface protein 6(PF10_0346)	genetic interactions
YPT6	PfRab6, GTPase(PF11_0461)	MSB4	GTPase activator(PF11_0152)	physical interactions
YPT6	PfRab6, GTPase(PF11_0461)	MSH2	DNA mismatch repair protein Msh2p(PF14_0254)	genetic interactions
YPT6	PfRab6, GTPase(PF11_0461)	MSL5	Transcription or splicing factor-like protein(PFF1135w)	genetic interactions
YPT6	PfRab6, GTPase(PF11_0461)	NAM2	Leucine - tRNA ligase(PF08_0011)	genetic interactions
YPT6	PfRab6, GTPase(PF11_0461)	NHX1	Sodium/hydrogen exchanger, Na+, H+ antiporter(PF13_0019)	genetic interactions
YPT6	PfRab6, GTPase(PF11_0461)	NMD2	Homologue of NMD2(PFI1265w)	genetic interactions
YPT6	PfRab6, GTPase(PF11_0461)	NMD5	Homologue of NMD5(MAL7P1.202)	genetic interactions
YPT6	PfRab6, GTPase(PF11_0461)	PAB1	Polyadenylate-binding protein(PFL1170w)	genetic interactions
YPT6	PfRab6, GTPase(PF11_0461)	PAC10	Prefoldin subunit 3(MAL7P1.94)	genetic interactions
YPT6	PfRab6, GTPase(PF11_0461)	PBP1	Homologue of PBP1(PF14_0338)	genetic interactions
YPT6	PfRab6, GTPase(PF11_0461)	PBY1	Homologue of PBY1(PFE0700c)	genetic interactions
YPT6	PfRab6, GTPase(PF11_0461)	PDA1	Pyruvate dehydrogenase E1 component, alpha subunit(PF11_0256)	genetic interactions
YPT6	PfRab6, GTPase(PF11_0461)	PEP8	Hbeta58/Vps26 protein homolog(PFL2415w)	genetic interactions
YPT6	PfRab6, GTPase(PF11_0461)	POB3	Structure specific recognition protein(PF14_0393)	genetic interactions
YPT6	PfRab6, GTPase(PF11_0461)	PRE9	Proteasome subunit(PF13_0282)	genetic interactions
YPT6	PfRab6, GTPase(PF11_0461)	PRP19	Homologue of PRP19(PFC0365w)	genetic interactions
YPT6	PfRab6, GTPase(PF11_0461)	PSD1	Phosphatidylserine decarboxylase(PFI1370c)	genetic interactions
YPT6	PfRab6, GTPase(PF11_0461)	PUS7	tRNA pseudouridine synthase D(PF10_0341)	genetic interactions
YPT6	PfRab6, GTPase(PF11_0461)	RAD3	DNA excision-repair helicase(PFI1650w)	genetic interactions
YPT6	PfRab6, GTPase(PF11_0461)	RAD53	Calcium-dependent protein kinase(PFF0520w)	genetic interactions
YPT6	PfRab6, GTPase(PF11_0461)	RAD6	Ubiquitin-conjugating enzyme(PF08_0085)	genetic interactions
YPT6	PfRab6, GTPase(PF11_0461)	RCO1	Homologue of RCO1(PF11_0429)	genetic interactions
YPT6	PfRab6, GTPase(PF11_0461)	RER1	Homologue of RER1(PFI0150c)	genetic interactions
YPT6	PfRab6, GTPase(PF11_0461)	RET1	DNA-directed RNA polymerase III subunit(PFL0330c)	genetic interactions
YPT6	PfRab6, GTPase(PF11_0461)	RET3	Nonclathrin coat protein zeta2-cop-related protein(PFD0745c)	genetic interactions
YPT6	PfRab6, GTPase(PF11_0461)	RPB3	DNA-directed RNA polymerase II(PFI1130c)	genetic interactions
YPT6	PfRab6, GTPase(PF11_0461)	RPL35A	Ribosomal protein L35(PF11_0260)	genetic interactions
YPT6	PfRab6, GTPase(PF11_0461)	RPS8A	Ribosomal protein S8e(PF14_0083)	genetic interactions
YPT6	PfRab6, GTPase(PF11_0461)	RRP6	3'-5' exonuclease(PF14_0473)	genetic interactions
YPT6	PfRab6, GTPase(PF11_0461)	RVB1	RuvB DNA helicase(PF11_0071)	genetic interactions
YPT6	PfRab6, GTPase(PF11_0461)	RVB2	ATP-dependent DNA helicase(PF13_0330)	genetic interactions
YPT6	PfRab6, GTPase(PF11_0461)	SAC1	Inositol-polyphosphate 5-phosphatase(PF13_0285)	genetic interactions
YPT6	PfRab6, GTPase(PF11_0461)	SAM1	S-adenosylmethionine synthetase(PFI1090w)	genetic interactions
YPT6	PfRab6, GTPase(PF11_0461)	SAN1	Homologue of SAN1(PF11_0244)	genetic interactions
YPT6	PfRab6, GTPase(PF11_0461)	SBH1	Protein-transport protein sec61 beta 1 subunit(MAL8P1.51)	genetic interactions
YPT6	PfRab6, GTPase(PF11_0461)	SEC18	N-ethylmaleimide-sensitive fusion protein(PFC0140c)	genetic interactions
YPT6	PfRab6, GTPase(PF11_0461)	SEC21	Coat protein, gamma subunit(PF11_0463)	genetic interactions
YPT6	PfRab6, GTPase(PF11_0461)	SEC23	Pfsec23(PF08_0036)	genetic interactions
YPT6	PfRab6, GTPase(PF11_0461)	SEC27	Beta subunit of coatomer complex(PFI0290c)	genetic interactions
YPT6	PfRab6, GTPase(PF11_0461)	SED5	Syntaxin 5(MAL13P1.169)	genetic interactions
YPT6	PfRab6, GTPase(PF11_0461)	SEN2	tRNA intron endonuclease(PF14_05140)	genetic interactions
YPT6	PfRab6, GTPase(PF11_0461)	SFT2	Homologue of SFT2(PF13_0124)	genetic interactions
YPT6	PfRab6, GTPase(PF11_0461)	SKY1	Serine/threonine protein kinase(PFC0105w)	genetic interactions
YPT6	PfRab6, GTPase(PF11_0461)	SLM3	tRNA methyltransferase(PF10_0191)	genetic interactions
YPT6	PfRab6, GTPase(PF11_0461)	SLY1	Sec1 family protein(PF10_0331)	genetic interactions
YPT6	PfRab6, GTPase(PF11_0461)	SNF1	Serine/threonine-protein kinase(PF14_0516)	genetic interactions
YPT6	PfRab6, GTPase(PF11_0461)	SPF1	Cation transporting ATPase(PF07_0115)	genetic interactions
YPT6	PfRab6, GTPase(PF11_0461)	SRP1	Importin alpha(PF08_0087)	genetic interactions
YPT6	PfRab6, GTPase(PF11_0461)	SUI2	Eukaryotictranslation initiation factor 2 alpha subunit(PF07_0117)	genetic interactions
YPT6	PfRab6, GTPase(PF11_0461)	SUP35	Translation elongation factor EF-1, subunit alpha(PF11_0245)	genetic interactions
YPT6	PfRab6, GTPase(PF11_0461)	SWD1	Homologue of SWD1(PF07_0012)	genetic interactions
YPT6	PfRab6, GTPase(PF11_0461)	SWR1	ATP-dependent helicase(PF08_0048 )	genetic interactions
YPT6	PfRab6, GTPase(PF11_0461)	TFB2	Homologue of TFB2(PFL2125c)	genetic interactions
YPT6	PfRab6, GTPase(PF11_0461)	TFP1	Vacuolar ATP synthase, catalytic subunit a(PF13_0065)	genetic interactions
YPT6	PfRab6, GTPase(PF11_0461)	TFP3	Vacuolar ATP synthetase(PFE0965c)	genetic interactions
YPT6	PfRab6, GTPase(PF11_0461)	TLG1	Homologue of TLG1(PF14_0500)	genetic interactions
YPT6	PfRab6, GTPase(PF11_0461)	TLG2	t-SNARE(PFL2070w)	genetic interactions
YPT6	PfRab6, GTPase(PF11_0461)	TMN2	Endomembrane protein 70(PF10_0208)	genetic interactions
YPT6	PfRab6, GTPase(PF11_0461)	TOP1	Topoisomerase I(PFE0520c)	genetic interactions
YPT6	PfRab6, GTPase(PF11_0461)	TUB2	Tubulin beta chain(PF10_0084)	genetic interactions
YPT6	PfRab6, GTPase(PF11_0461)	TUF1	Elongation factor tu(MAL13P1.164)	genetic interactions
YPT6	PfRab6, GTPase(PF11_0461)	UBA3	Ubiquitin-activating enzyme(MAL8P1.75)	genetic interactions
YPT6	PfRab6, GTPase(PF11_0461)	UBC13	Ubiquitin-conjugating enzyme(PFE1350c )	genetic interactions
YPT6	PfRab6, GTPase(PF11_0461)	UBC4	Ubiquitin-conjugating enzyme e2(PFL0190w)	genetic interactions
YPT6	PfRab6, GTPase(PF11_0461)	UBC7	Ubiquitin conjugating enzyme E2(PFI1030c)	genetic interactions
YPT6	PfRab6, GTPase(PF11_0461)	UBC8	Ubiquitin-conjugating enzyme(PF10_0330)	genetic interactions
YPT6	PfRab6, GTPase(PF11_0461)	VMA7	Vacuolar ATP synthase subunit F(PF11_0412)	genetic interactions
YPT6	PfRab6, GTPase(PF11_0461)	VMA8	Vacuolar ATP synthase subunit D(PF13_0227)	genetic interactions
YPT6	PfRab6, GTPase(PF11_0461)	VPS21	Rab5c, GTPase(PFA0335w)	genetic interactions
YPT6	PfRab6, GTPase(PF11_0461)	VPS29	Vacuolar protein sorting 29(PF14_0064 )	genetic interactions
YPT6	PfRab6, GTPase(PF11_0461)	VPS35	Vacuolar sorting protein 35(PF11_0112)	genetic interactions
YPT6	PfRab6, GTPase(PF11_0461)	VPS72	Homologue of VPS72(PF14_0608)	genetic interactions
YPT6	PfRab6, GTPase(PF11_0461)	YAF9	Gas41 homologue(MAL8P1.131)	genetic interactions
YPT6	PfRab6, GTPase(PF11_0461)	YBL036C	Homologue of YBL036C(PFI0965w)	genetic interactions
YPT6	PfRab6, GTPase(PF11_0461)	YIP1	Homologue of YIP1(PF14_0689)	physical interactions
YPT6	PfRab6, GTPase(PF11_0461)	YKE2	Homologue of YKE2(PFE0595w)	genetic interactions
YPT6	PfRab6, GTPase(PF11_0461)	YKT6	Snare protein homologue(MAL13P1.135)	genetic interactions
YPT6	PfRab6, GTPase(PF11_0461)	YOP1	Homologue of YOP1(PFC0730w)	physical interactions
YPT6	PfRab6, GTPase(PF11_0461)	YPR045C	Homologue of YPR045C(PFF0125c)	genetic interactions
YPT6	PfRab6, GTPase(PF11_0461)	YPT1	Rab1b, GTPase(PFE0625w)	genetic interactions
YPT6	PfRab6, GTPase(PF11_0461)	YPT7	PfRab7, GTPase(PFI0155c)	genetic interactions
YPT6	PfRab6, GTPase(PF11_0461)	ZUO1	DNA-binding chaperone(PFL0815w)	physical interactions
YPT7	PfRab7, GTPase(PFI0155c)	ARP1	Actin-related protein, ARP1(PFA0190c )	genetic interactions
YPT7	PfRab7, GTPase(PFI0155c)	GDI1	rabGDI protein(PFL2060c)	physical interactions
YPT7	PfRab7, GTPase(PFI0155c)	GYP1	TBC domain protein(MAL13P1.244)	physical interactions
YPT7	PfRab7, GTPase(PFI0155c)	HSC82	Heat shock protein 86(PF07_0029)	genetic interactions
YPT7	PfRab7, GTPase(PFI0155c)	MON1	MON1 protein(PF13_0274)	genetic interactions
YPT7	PfRab7, GTPase(PFI0155c)	MSB4	GTPase activator(PF11_0152)	physical interactions
YPT7	PfRab7, GTPase(PFI0155c)	PEP3	Homologue of PEP3(PF13_0053)	physical interactions
YPT7	PfRab7, GTPase(PFI0155c)	PEP5	Homologue of PEP5(PFE0100w)	physical interactions
YPT7	PfRab7, GTPase(PFI0155c)	PMR1	Calcium-transporting ATPase(PFA0310c)	genetic interactions
YPT7	PfRab7, GTPase(PFI0155c)	SEC17	SNAP protein(PFE0445c)	physical interactions
YPT7	PfRab7, GTPase(PFI0155c)	TPK3	PfPKA-C(PFI1685w)	physical interactions
YPT7	PfRab7, GTPase(PFI0155c)	VPS16	Homologue of VPS16(PFL1935c)	physical interactions
YPT7	PfRab7, GTPase(PFI0155c)	YIP1	Homologue of YIP1(PF14_0689)	physical interactions
YPT7	PfRab7, GTPase(PFI0155c)	YOP1	Homologue of YOP1(PFC0730w)	physical interactions
YPT7	PfRab7, GTPase(PFI0155c)	ZRC1	Zinc transporter(PF07_0065)	genetic interactions
